# Supplementary material for: Impact of rigid gas-permeable contact lens on keratometric indices and corneal thickness of keratoconus eyes examined with anterior segment optical coherence tomography
Source: PLoS One. 2022 Jul 8;17(7):e0270519. doi: 10.1371/journal.pone.0270519 (PMC9269451; doi:10.1371/journal.pone.0270519)
Supplement: S1 Dataset — (XLSX) [file pone.0270519.s001.xlsx]

## Sheet: calculation
[Patient]								[Keratometric Index]			[Anterior Index]			[Posterior Index]			[Pachymetry Index]		[Fourier Index Axial Power [Keratometric] (6mm)]						[Fourier Index Axial Power [Anterior] (6mm)]						[Fourier Index Axial Power [Posterior] (6mm)]						[Fourier Index Axial Power [Real] (6mm)]
ID	Eye						K Max	Ks	Ks Axis	AvgK	Ks	Ks Axis	AvgK	Ks	Ks Axis	AvgK	CCT	TCT	Spherical	Regular	Regular Axis	Asymmetry	Asymmetry Axis	HigherOrder	Spherical	Regular	Regular Axis	Asymmetry	Asymmetry Axis	HigherOrder	Spherical	Regular	Regular Axis	Asymmetry	Asymmetry Axis	HigherOrder	Spherical	Regular	Regular Axis	Asymmetry	Asymmetry Axis	HigherOrder
BEFORE		Age	Sex	Amsler	CLEK	CL type (0: sperical 1: custom)	[D]	[D]	[deg.]	[D]	[D]	[deg.]	[D]	[D]	[deg.]	[D]	[um]	[um]	[D]	[D]	[deg.]	[D]	[deg.]	[D]	[D]	[D]	[deg.]	[D]	[deg.]	[D]	[D]	[D]	[deg.]	[D]	[deg.]	[D]	[D]	[D]	[deg.]	[D]	[deg.]	[D]
UTokyo01	OD(Right)	24	0	4	1	0	68.71	63.02	95	60.43	70.21	95	67.32	-10.01	92	-9.51	399	370	59.78	2.39	92	4.86	186	0.52	66.6	2.67	92	5.41	186	0.58	-8.95	0.44	1	1.14	75	0.05	57.85	2.25	92	5.06	176	0.58
UTokyo02	OD(Right)	25	1	3	1	0	61.46	58.2	164	54.13	64.84	164	60.31	-9.18	162	-8.94	515	421	52.69	3.91	164	6.01	260	0.56	58.7	4.35	164	6.7	260	0.63	-8	0.22	41	2.96	77	0.19	50.88	4.39	165	3.85	266	0.55
UTokyo03	OD(Right)	30	0	1	0	0	52.78	47.31	101	46.69	52.71	101	52.02	-7.16	83	-7	471	439	46.14	0.8	105	4.32	269	0.19	51.4	0.9	105	4.81	269	0.21	-6.72	0.28	174	1.48	83	0.03	44.81	0.73	111	3.37	272	0.19
UTokyo04	OD(Right)	32	0	1	0	1	54.42	49.25	131	45.9	54.87	131	51.13	-7.32	128	-6.72	498	478	45.41	3.31	132	4.3	281	0.64	50.59	3.68	132	4.79	281	0.71	-6.49	0.52	33	1.15	91	0.14	44.23	3.21	133	3.69	284	0.6
UTokyo05	OD(Right)	50	0	3	0	1	66.42	54.4	140	50.57	60.6	140	56.34	-8.65	141	-8.01	444	390	49.13	3.51	132	13.04	265	0.83	54.73	3.91	132	14.52	265	0.92	-7.29	0.41	30	3.01	73	0.16	47.59	3.56	133	11.68	269	0.8
UTokyo06	OD(Right)	66	0	2	0	1	59.6	54.69	106	51.88	60.92	106	57.8	-8.91	111	-8.33	442	400	51.59	2.69	106	3.34	206	0.29	57.47	2.99	106	3.72	206	0.32	-7.74	0.37	38	1.56	9	0.08	49.89	2.69	105	2.32	218	0.27
UTokyo07	OD(Right)	36	1	3	0	1	52.53	48.88	112	47.34	54.46	112	52.74	-7.25	117	-6.98	502	459	47.14	1.84	112	3.27	249	0.21	52.52	2.05	112	3.64	249	0.23	-6.74	0.34	11	1.47	70	0.03	45.92	1.76	114	2.2	248	0.22
UTokyo08	OS(Left)	43	0	3	0	1	60.54	54.42	169	51.36	60.63	169	57.22	-8.85	170	-8.41	477	433	50.73	2.9	168	4.04	251	0.38	56.51	3.23	168	4.5	251	0.42	-7.7	0.21	68	1.86	81	0.14	48.98	3.07	169	2.74	244	0.3
UTokyo09	OD(Right)	18	0	4	1	1	86.63	65.51	82	64.8	72.98	82	72.19	-9.67	91	-9.3	422	374	63.88	3.47	110	8.89	264	1.35	71.17	3.86	110	9.9	264	1.5	-8.7	0.44	26	1.78	86	0.18	62.68	3.49	102	8.18	264	1.38
UTokyo10	OD(Right)	44	1	1	0	1	43.5	43.34	112	43	48.28	112	47.91	-6.18	104	-6.12	513	488	42.95	0.41	111	1.04	262	0.2	47.85	0.46	111	1.16	262	0.23	-6.07	0.12	14	0.61	86	0.03	41.9	0.37	114	0.57	253	0.22
UTokyo11	OD(Right)	67	0	2	0	1	52.78	51.88	9	50.47	57.8	9	56.22	-7.89	10	-7.74	497	470	49.38	1.06	18	3.53	235	0.32	55.01	1.18	18	3.93	235	0.35	-7.37	0.14	123	1.2	69	0.06	47.8	1.09	16	2.82	228	0.31
UTokyo12	OS(Left)	31	0	1	0	0	44.51	43.64	66	42.62	48.62	66	47.48	-5.97	66	-5.81	467	454	42.27	0.81	65	0.74	284	0.18	47.09	0.91	65	0.82	284	0.2	-5.78	0.16	156	0.1	100	0.02	41.4	0.75	65	0.72	285	0.2
UTokyo13	OD(Right)	35	1	3	0	1	48.2	46.05	158	44.7	51.31	158	49.8	-6.36	144	-6.14	445	414	44.56	1.18	146	3.47	290	0.37	49.64	1.31	146	3.87	290	0.42	-6.13	0.26	38	0.74	116	0.09	43.61	1.13	150	3.15	289	0.34
UTokyo14	OD(Right)	36	0	4	0	0	48.46	48.46	13	46.17	53.99	13	51.44	-6.68	18	-6.27	508	474	45.87	1.87	16	0.55	314	0.83	51.1	2.08	16	0.61	314	0.92	-6.26	0.35	114	0.3	278	0.16	44.96	1.76	15	0.82	301	0.78
UTokyo15	OD(Right)	28	0	4	1	0	74.03	67.29	43	65.6	74.97	43	73.08	-10.6	55	-10.28	349	343	60.77	2.27	34	8.57	262	0.95	67.71	2.53	34	9.54	262	1.06	-9.33	0.49	131	1.61	79	0.15	58.57	2.09	32	7.99	262	0.95
UTokyo16	OS(Left)	52	0	2	0	0	50.45	45.37	162	44.16	50.55	162	49.2	-7	157	-6.69	519	478	43.74	1.36	160	3.99	317	0.37	48.73	1.52	160	4.44	317	0.41	-6.37	0.34	57	1.56	132	0.12	42.49	1.23	163	2.93	321	0.31
UTokyo17	OD(Right)	52	0	2	0	1	51.47	48.82	8	45.26	54.39	8	50.43	-7.18	8	-6.62	466	449	44.87	3.26	8	4.83	261	0.47	49.98	3.63	8	5.38	261	0.52	-6.43	0.4	96	1.25	93	0.12	43.67	3.25	9	4.2	256	0.42
UTokyo18	OD(Right)	12	0	1	0	0	46.04	45.94	115	44.2	51.18	115	49.24	-6.85	110	-6.43	519	508	43.73	1.44	112	0.97	257	0.42	48.72	1.6	112	1.08	257	0.47	-6.29	0.32	14	0.37	66	0.11	42.56	1.3	114	0.73	262	0.38
UTokyo19	OD(Right)	22	0	1	0	0	43.98	44.61	101	44.05	49.7	101	49.07	-6.55	94	-6.34	508	502	43.85	0.54	97	0.49	237	0.2	48.85	0.61	97	0.54	237	0.23	-6.29	0.2	2	0.09	74	0.03	42.68	0.42	100	0.46	233	0.21
UTokyo20	OS(Left)	23	0	4	1	0	58.92	54.71	71	54.13	60.95	71	60.31	-8.47	85	-8.36	450	421	52.55	0.72	77	5.05	296	0.19	58.54	0.8	77	5.63	296	0.22	-7.9	0.13	178	1.36	118	0.06	50.81	0.7	75	4.3	295	0.21
UTokyo21	OD(Right)	30	0	1	0	1	51.68	47.27	175	45.98	52.67	175	51.23	-6.99	0	-6.64	515	465	45.82	1.3	157	6.26	269	0.23	51.05	1.44	157	6.97	269	0.25	-6.57	0.28	18	1.45	94	0.06	44.61	1.2	160	5.57	268	0.22
UTokyo22	OD(Right)	30	0	4	1	0	87.61	82.33	93	70.59	91.72	93	78.64	-13.21	100	-11.32	290	261	67.7	11.87	95	2.36	344	1.4	75.42	13.23	95	2.63	344	1.56	-10.5	1.58	9	1.08	76	0.15	65.14	11.75	95	2.46	7	1.61
UTokyo23	OD(Right)	29	0	2	0	1	55.72	51.18	88	49.48	57.02	88	55.13	-7.88	91	-7.54	441	428	49.17	1.83	87	5.9	259	0.3	54.78	2.04	87	6.58	259	0.34	-7.16	0.37	175	1.42	72	0.08	47.75	1.68	88	5.21	261	0.29
UTokyo24	OD(Right)	15	1	1	0	1	45.23	44.43	114	43.75	49.5	114	48.74	-6.3	99	-6.21	521	508	43.56	0.69	114	2.02	273	0.18	48.53	0.76	114	2.25	273	0.2	-6.13	0.11	1	0.47	96	0.04	42.51	0.7	117	1.8	272	0.19
UTokyo25	OD(Right)	23	0	2	0	1	54.87	50	110	47.32	55.7	110	52.72	-7.68	109	-7.22	492	455	46.97	2.83	107	3.86	240	0.51	52.32	3.15	107	4.3	240	0.56	-6.83	0.38	8	1.34	43	0.09	45.63	2.82	109	3.09	247	0.49
UTokyo26	OS(Left)	53	1	1	0	0	50.87	45.48	5	44.02	50.67	5	49.05	-6.85	5	-6.58	499	478	43.85	1.32	8	4.77	264	0.22	48.85	1.47	8	5.31	264	0.24	-6.36	0.17	122	1.45	82	0.06	42.61	1.36	5	3.9	266	0.22
UTokyo27	OS(Left)	20	0	3	1	1	66.35	56.13	52	54.5	62.54	52	60.71	-8.67	62	-8.4	406	383	53.85	1.86	43	7.29	308	0.49	59.99	2.07	43	8.12	308	0.55	-7.81	0.22	171	1.69	131	0.09	52.34	1.88	42	6.48	307	0.49
UTokyo28	OD(Right)	13	0	2	0	1	56.48	52.22	124	49.49	58.17	124	55.13	-8.14	119	-7.62	460	441	48.94	2.86	123	3.59	248	0.5	54.52	3.19	123	4	248	0.56	-7.22	0.37	20	1.23	60	0.1	47.45	2.87	124	2.81	253	0.48
UTokyo29	OS(Left)	14	0	4	1	1	72.06	59.85	25	57.99	66.68	25	64.6	-10.19	5	-10.03	426	397	56.76	1.67	40	9.18	286	1.25	63.24	1.87	40	10.23	286	1.39	-8.99	0.33	150	2.66	88	0.19	54.46	1.62	37	7.83	293	1.28
UTokyo30	OD(Right)	31	0	2	0	1	56.59	50.57	106	48.13	56.34	106	53.63	-7.58	104	-7.12	475	461	47.73	2.64	103	4.7	266	0.47	53.17	2.94	103	5.23	266	0.53	-6.81	0.42	3	1.21	77	0.11	46.5	2.56	104	4.08	268	0.44
UTokyo31	OD(Right)	24	1	1	0	1	51.37	48.72	111	47.48	54.28	111	52.9	-7.21	101	-6.95	488	470	47.38	1.36	108	2.23	266	0.49	52.78	1.51	108	2.48	266	0.55	-6.76	0.23	0	0.59	79	0.08	46.15	1.33	111	1.91	268	0.48
AFTER
UTokyo01	OD(Right)						73.75	62.1	102	59.41	69.18	102	66.19	-10	89	-9.48	409	380	59.57	2.46	103	6.19	188	0.87	66.36	2.74	103	6.89	188	0.97	-8.93	0.49	1	1.19	75	0.05	57.63	2.36	106	6.51	181	0.99
UTokyo02	OD(Right)						57.38	53.65	168	50.99	59.77	168	56.81	-9.04	73	-8.61	522	412	50.44	2.86	166	3.24	256	0.55	56.19	3.18	166	3.61	256	0.61	-7.7	0.4	151	2.73	75	0.31	48.65	3.54	166	1.07	254	0.61
UTokyo03	OD(Right)						53.48	47.53	104	46.68	52.95	104	52	-7.15	86	-7	473	438	46.13	0.86	104	4.49	271	0.24	51.4	0.96	104	5.01	271	0.26	-6.72	0.29	177	1.53	84	0.03	44.8	0.74	110	3.53	274	0.26
UTokyo04	OD(Right)						48.97	46.32	141	44.15	51.61	141	49.19	-7.21	133	-6.68	496	463	43.96	2.13	142	1.87	283	0.41	48.98	2.38	142	2.08	283	0.46	-6.48	0.45	37	1.06	89	0.14	42.62	2	145	1.1	302	0.36
UTokyo05	OD(Right)						62.55	53.53	145	49.31	59.64	145	54.94	-8.28	141	-7.55	452	393	48.16	3.44	139	10.07	254	1.23	53.66	3.83	139	11.22	254	1.37	-6.93	0.42	35	2.58	67	0.25	46.85	3.48	141	8.73	256	1.17
UTokyo06	OD(Right)						61.93	53.93	107	51.59	60.08	107	57.47	-8.83	108	-8.32	433	404	51.7	2.36	106	3.78	218	0.25	57.6	2.63	106	4.21	218	0.28	-7.75	0.32	10	1.48	22	0.05	50	2.34	106	2.86	227	0.28
UTokyo07	OD(Right)						53.94	48.54	109	47.6	54.08	109	53.03	-7.24	128	-7.05	499	445	47.42	1.16	108	4.53	246	0.27	52.83	1.29	108	5.05	246	0.31	-6.79	0.26	13	1.53	66	0.05	46.18	1.06	109	3.56	246	0.28
UTokyo08	OS(Left)						61.65	53.98	171	50.93	60.13	171	56.74	-8.82	170	-8.43	476	425	50.62	2.97	168	3.85	254	0.4	56.39	3.31	168	4.29	254	0.45	-7.7	0.2	66	1.87	80	0.14	48.86	3.16	169	2.48	250	0.34
UTokyo09	OD(Right)						78.9	62.83	26	61.92	70	26	68.98	-9.33	99	-9.14	400	263	61.26	2.08	36	9.91	269	0.64	68.25	2.31	36	11.04	269	0.72	-8.57	0.31	31	2.02	86	0.36	59.87	2.14	32	9.09	270	0.62
UTokyo10	OD(Right)						43.21	43.38	141	43.08	48.33	141	47.99	-6.22	108	-6.12	517	483	43.08	0.28	124	1.05	260	0.14	47.99	0.31	124	1.17	260	0.15	-6.07	0.13	18	0.63	90	0.03	42.04	0.25	134	0.63	221	0.15
UTokyo11	OD(Right)						50.33	50.64	10	49.17	56.41	10	54.78	-7.82	177	-7.72	498	466	48.79	1.22	9	2.96	255	0.21	54.35	1.36	9	3.3	255	0.23	-7.35	0.12	120	1.26	71	0.06	47.16	1.31	8	2.08	260	0.21
UTokyo12	OS(Left)						42.66	41.85	65	41.43	46.63	65	46.16	-5.98	66	-5.82	462	455	41.4	0.47	68	0.56	242	0.17	46.13	0.53	68	0.62	242	0.19	-5.8	0.16	158	0.11	108	0.03	40.42	0.37	68	0.55	234	0.18
UTokyo13	OD(Right)						45.68	44.74	162	44.06	49.84	162	49.08	-6.22	144	-6.05	449	407	43.89	0.54	153	1.48	299	0.24	48.9	0.6	153	1.65	299	0.27	-6.07	0.21	40	0.53	125	0.08	42.93	0.52	161	1.13	296	0.2
UTokyo14	OD(Right)						46.73	46.79	13	45.05	52.13	13	50.19	-6.54	16	-6.2	535	499	44.88	1.65	15	0.55	84	0.73	50	1.84	15	0.61	84	0.81	-6.2	0.3	113	0.35	270	0.17	43.92	1.57	14	0.29	68	0.66
UTokyo15	OD(Right)						71.36	64.34	118	59.35	71.68	118	66.12	-9.88	109	-8.88	432	372	55.64	4.38	105	10.92	264	0.99	61.98	4.88	105	12.16	264	1.1	-8.07	1.02	10	2.14	80	0.2	54.09	3.92	106	10.1	265	0.99
UTokyo16	OS(Left)						50.24	45.8	165	44.57	51.02	165	49.66	-7.03	153	-6.81	513	479	44.2	1.28	160	3.85	308	0.27	49.25	1.43	160	4.29	308	0.3	-6.46	0.27	49	1.58	124	0.11	42.91	1.26	165	2.76	311	0.26
UTokyo17	OD(Right)						48.62	45.02	0	43.81	50.15	0	48.81	-6.83	3	-6.41	470	435	43.87	1.14	0	3.07	264	0.26	48.87	1.27	0	3.42	264	0.29	-6.26	0.28	86	1.21	93	0.13	42.72	1.01	0	2.27	250	0.3
UTokyo18	OD(Right)						45.11	46.23	114	44.52	51.5	114	49.6	-6.83	105	-6.43	550	507	44	1.43	109	0.4	275	0.23	49.02	1.6	109	0.45	275	0.25	-6.27	0.32	8	0.43	61	0.08	42.88	1.32	111	0.35	0	0.21
UTokyo19	OD(Right)						44.48	44.9	101	44.07	50.02	101	49.1	-6.58	90	-6.35	510	504	43.87	0.77	96	0.69	255	0.21	48.87	0.85	96	0.77	255	0.23	-6.3	0.22	178	0.07	73	0.03	42.69	0.65	98	0.7	255	0.21
UTokyo20	OS(Left)						61.83	54.92	97	54.07	61.19	97	60.23	-8.39	101	-8.28	448	418	53.62	1.18	99	4.47	277	0.37	59.73	1.32	99	4.98	277	0.42	-7.84	0.14	23	1.27	110	0.07	52.06	1.2	98	3.79	269	0.42
UTokyo21	OD(Right)						52.88	47.84	177	46.51	53.3	177	51.82	-7.08	1	-6.71	507	457	46.18	1.33	156	7.05	261	0.24	51.45	1.48	156	7.85	261	0.26	-6.63	0.28	153	1.5	90	0.05	44.95	1.22	158	6.41	259	0.24
UTokyo22	OD(Right)						69.58	65.63	122	63.22	73.12	122	70.43	-11	126	-10.15	290	256	60.92	2.81	123	5.77	24	1.66	67.87	3.13	123	6.42	24	1.85	-9.75	0.76	34	0.76	79	0.09	58.31	2.44	122	6.88	30	1.92
UTokyo23	OD(Right)						56.09	51.16	90	49.42	56.99	90	55.06	-7.86	94	-7.52	445	430	49.11	1.93	89	5.95	259	0.35	54.72	2.15	89	6.63	259	0.39	-7.14	0.38	177	1.41	74	0.07	47.71	1.79	89	5.27	260	0.34
UTokyo24	OD(Right)						44.73	44.27	117	43.63	49.32	117	48.61	-6.33	105	-6.23	520	504	43.47	0.69	119	1.53	282	0.18	48.43	0.77	119	1.71	282	0.2	-6.14	0.1	7	0.51	100	0.04	42.4	0.7	122	1.21	285	0.17
UTokyo25	OD(Right)						57.77	50.91	109	47.71	56.72	109	53.15	-7.88	110	-7.34	489	458	47.53	3.38	107	3.6	250	0.43	52.95	3.77	107	4.02	250	0.48	-6.92	0.44	11	1.28	44	0.08	46.18	3.37	108	2.97	261	0.42
UTokyo26	OS(Left)						48.66	43.61	13	42.86	48.59	13	47.75	-6.66	12	-6.41	545	495	42.85	0.71	14	2.17	261	0.21	47.74	0.79	14	2.42	261	0.24	-6.21	0.2	126	1.4	81	0.08	41.65	0.68	9	1.55	269	0.23
UTokyo27	OS(Left)						66.68	58.64	25	56.47	65.33	25	62.91	-9.4	53	-9.17	368	337	55.77	1.91	19	6.69	320	0.52	62.13	2.13	19	7.45	320	0.58	-8.49	0.14	124	1.89	130	0.06	53.81	2.05	19	5.67	335	0.56
UTokyo28	OD(Right)						56.86	51.79	120	49.21	57.7	120	54.82	-8.19	115	-7.66	459	437	48.94	2.72	119	3.88	249	0.45	54.53	3.03	119	4.32	249	0.51	-7.25	0.41	17	1.3	63	0.09	47.42	2.67	121	3.05	251	0.44
UTokyo29	OS(Left)						64.31	56.27	22	54.33	62.69	22	60.53	-9.94	47	-9.9	407	380	53.6	1.61	34	7.95	298	1.27	59.71	1.79	34	8.86	298	1.41	-8.89	0.35	150	2.57	91	0.2	51.01	1.67	31	6.8	309	1.29
UTokyo30	OD(Right)						54.03	49.85	105	47.64	55.54	105	53.08	-7.53	103	-7.08	469	456	47.34	2.35	102	4.22	265	0.44	52.75	2.62	102	4.7	265	0.49	-6.78	0.4	3	1.14	75	0.11	46.1	2.25	103	3.61	268	0.41
UTokyo31	OD(Right)						48.84	47.97	112	47.02	53.45	112	52.38	-7.22	99	-6.94	481	463	46.88	1.02	109	1.53	273	0.33	52.23	1.14	109	1.7	273	0.37	-6.75	0.24	1	0.68	83	0.07	45.61	0.96	114	1.05	280	0.32
